# Supplementary material for: Description of the New Species Laccaria albifolia (Hydnangiaceae, Basidiomycota) and a Reassessment of Laccaria affinis Based on Morphological and Phylogenetic Analyses
Source: J Fungi (Basel). 2024 Dec 27;11(1):11. doi: 10.3390/jof11010011 (PMC11766927; doi:10.3390/jof11010011)
Supplement: Supplementary file 1 [file jof-11-00011-s001.zip]

Archive with 1 entries (1 files):
- jof-3382393-supplementary.pdf
